# Supplementary material for: DNA Motifs and an Accessory CRISPR Factor Determine Cas1 Binding and Integration Activity in Sulfolobus islandicus
Source: Int J Mol Sci. 2022 Sep 5;23(17):10178. doi: 10.3390/ijms231710178 (PMC9456107; doi:10.3390/ijms231710178)
Supplement: Supplementary file 1 [file ijms-23-10178-s001.zip]

Archive with 1 entries (1 files):
- ijms-1898755-supplementary.pdf
